# Supplementary material for: Higher Adolescent Body Mass Index Is Associated with Lower Regional Gray and White Matter Volumes and Lower Levels of Positive Emotionality
Source: Front Neurosci. 2016 Sep 8;10:413. doi: 10.3389/fnins.2016.00413 (PMC5015489; doi:10.3389/fnins.2016.00413)
Supplement: Supplementary file 1 [file DataSheet1.XLSX]

## Sheet: Sheet1
Uncorrected VBM Results
Gray matter clusters positively associated with BMI% at an uncorrected p of .001 and minimum cluster of 100 voxels
cluster	cluster	cluster	cluster	peak	peak	peak	peak	peak
p(FWE-corr)	p(FDR-corr)	equivk	p(unc)	p(FWE-corr)	p(FDR-corr)	T	equivZ	p(unc)	x,y,z {mm}	x,y,z {mm}	x,y,z {mm}	Region
0.420622	0.407725	275	0.0873696	0.0924218	0.135304	4.55769	4.38278	5.85859e-06	52.5	-16.5	1.5	Right Superior Temporal Gyrus
0.362861	0.407725	308	0.072157	0.102	0.135304	4.52807	4.35628	6.61456e-06	43.5	-1.5	-34.5	Right Inferior Temporal Gyrus
0.348429	0.407725	317	0.0685716	0.13857	0.135304	4.43368	4.27158	9.70477e-06	-16.5	-97.5	-18	Left Lingual Gyrus
Gray matter clusters negatively associated with BMI% at an uncorrected p of .001 and minimum cluster of 100 voxels
cluster	cluster	cluster	cluster	peak	peak	peak	peak	peak
p(FWE-corr)	p(FDR-corr)	equivk	p(unc)	p(FWE-corr)	p(FDR-corr)	T	equivZ	p(unc)	x,y,z {mm}	x,y,z {mm}	x,y,z {mm}	Region
0.176717	0.321653	467	0.0311277	6.20307e-06	5.26272e-05	6.86142	6.33022	1.22406e-10	13.5	1.5	-37.5	Right Uncus
0.620114	0.800497	184	0.154935	0.0229169	0.098345	4.94982	4.73032	1.1208e-06	-15	-3	-39	Left Uncus
0.00024952	0.00123836	2329	3.99472e-05	0.0537533	0.120585	4.71525	4.52318	3.04585e-06	-10.5	7.5	-1.5	Bilateral Caudate
0.36123	0.556046	309	0.0717478	0.134304	0.20393	4.44349	4.2804	9.32784e-06	10.5	57	-19.5	Bilateral Frontal Pole
0.0337172	0.0851012	858	0.0054904	0.380542	0.580441	4.07978	3.95095	3.89215e-05	1.5	46.5	31.5	Bilateral Medial Frontal Gyrus/Anterior Cingulate
0.610218	0.800497	188	0.150819	0.626155	0.594942	3.84509	3.73571	9.35941e-05	-21	60	-19.5	Left Frontal Pole
White matter clusters positively associated with BMI% at an uncorrected p of .001 and minimum cluster of 100 voxels
cluster	cluster	cluster	cluster	peak	peak	peak	peak	peak
p(FWE-corr)	p(FDR-corr)	equivk	p(unc)	p(FWE-corr)	p(FDR-corr)	T	equivZ	p(unc)	x,y,z {mm}	x,y,z {mm}	x,y,z {mm}	Region
0.307856	0.924043	236	0.115505	0.568943	0.570822	3.65617	3.561	0.000184722	19.5	-42	6	Right Splenium
White matter clusters negatively associated with BMI% at an uncorrected p of .001 and minimum cluster of 100 voxels
cluster	cluster	cluster	cluster	peak	peak	peak	peak	peak
p(FWE-corr)	p(FDR-corr)	equivk	p(unc)	p(FWE-corr)	p(FDR-corr)	T	equivZ	p(unc)	x,y,z {mm}	x,y,z {mm}	x,y,z {mm}	Region
0.00172399	0.00649965	1535	0.000541638	0.00410613	0.0232487	5.20085	4.94948	3.72061e-07	-18	13.5	12	Left Anterior Limb of the Internal Capsule
0.520948	0.924073	132	0.231018	0.0786124	0.231308	4.39405	4.23591	1.13811e-05	-25.5	48	0	Left Anterior Corona Radiata
0.00785903	0.0148605	1094	0.00247674	0.117794	0.236051	4.26846	4.12249	1.874e-05	22.5	12	16.5	Right Anterior Corona Radiata/Anterior Limb of the Internal Capsule
Partial correlations between clusters controlling for age, sex, and respective tissue class
	Left Caudate	Right Caudate	ACC	Uncus	Left Frontal Pole	Right Frontal Pole	MPFC	Left ALIC	Right ALIC
Left Caudate	--
Right Caudate	.672**	--
ACC	0.108	0.095	--
Uncus	.198*	.235**	0.155	--
Left Frontal Pole	.211*	.170*	.218*	.213*	--
Right Frontal Pole	0.103	0.119	.372**	.287**	.486**	--
MPFC	.215*	0.067	.417**	.197*	.357**	.432**	--
Left ALIC	.341**	.268**	.280**	0.135	.364**	.255**	.332**	--
Right ALIC	.282**	.263**	0.137	0.126	.202*	0.126	.172*	.685**	--
** Correlation is significant at the 0.01 level (2-tailed).
* Correlation is significant at the 0.05 level (2-tailed).
